# Supplementary material for: Small Molecules Incorporating Privileged Amidine Moiety as Potential Hits Combating Antibiotic-Resistant Bacteria
Source: Pharmaceuticals (Basel). 2023 Jul 22;16(7):1040. doi: 10.3390/ph16071040 (PMC10384254; doi:10.3390/ph16071040)
Supplement: Supplementary file 1 [file pharmaceuticals-16-01040-s001.zip]

Archive with 1 entries (1 files):
- pharmaceuticals-2457220-supplementary.pdf
